# Supplementary material for: The Influence of Food Density, Flock Size, and Disturbance on the Functional Response of Bewick’s Swans (Cygnus columbianus bewickii) in Wintering Habitats
Source: Animals (Basel). 2019 Nov 10;9(11):946. doi: 10.3390/ani9110946 (PMC6912370; doi:10.3390/ani9110946)
Supplement: Supplementary file 1 [file animals-09-00946-s001.zip]

Archive with 1 entries (1 files):
- animals-618128-supplementary.xlsx
