# Supplementary material for: The Influence of Food Density, Flock Size, and Disturbance on the Functional Response of Bewick’s Swans (Cygnus columbianus bewickii) in Wintering Habitats
Source: Animals (Basel). 2019 Nov 10;9(11):946. doi: 10.3390/ani9110946 (PMC6912370; doi:10.3390/ani9110946)
Supplement: Supplementary file 1 [file animals-09-00946-s001.zip › animals-618128-supplementary.xlsx]

## Sheet: Sheet1
ID	Flock size	Searching rate (m2s−1)	Induced vigilance time percent(%)	Normal vigilance time percent(%)	Vigilance time percent(%)	Disturbed time percent (%)	Habitat type	Observed feeding rate (food items s−1)	Food item density (items m-2)	Handling time (s food item−1)	Success Attempt	ForagingTime(s)		Predicted feeding rate by Smart modeloverall vigilance:(1-vi+n)*a*N/(1+a*N*H)(food items s−1)	Predicted feeding rate by Smart modelinduced vigilance:(1-vi)*a*N/(1+a*N*H)(food items s−1)	Predicted feeding rate by Smart modelnormal vigilance:(1-vn)*a*N/(1+a*N*H)(food items s−1)	Predicted feeding rate by Holling model: a*N/(1+a*N*H) (food items s−1)
1	29	0.0247388	0	0.411683	0.411683	0	Lake	0.0115456	13.5881	1.17043	7	606.291		0.240247	0.24124	0.240247	0.24124
2	29	0.0356453	0	0	0	0	Lake	0.0165352	13.5881	1.1775	10	604.77		0.308441	0.308441	0.308441	0.308441
3	29	0.0358263	0	0.32324	0.32324	0	Lake	0.0164876	13.5881	1.65165	10	606.516		0.268973	0.269845	0.268973	0.269845
4	29	0.033115	0	0	0	0	Lake	0.0152732	13.5881	1.6435	9	589.266		0.258674	0.258674	0.258674	0.258674
5	29	0.0435354	0	0	0	0	Lake	0.0201058	13.5881	1.18463	12	596.844		0.347819	0.347819	0.347819	0.347819
6	29	0.0362229	0	0	0	0	Lake	0.0166598	13.5881	1.67085	10	600.247		0.270085	0.270085	0.270085	0.270085
7	29	0.0318258	0	0.234654	0.234654	0	Lake	0.0147891	13.5881	1.20117	9	608.556		0.283944	0.284612	0.283944	0.284612
8	29	0.0249345	0	0	0	0	Lake	0.0116327	13.5881	1.19229	7	601.75		0.241326	0.241326	0.241326	0.241326
9	29	0.0352175	0	0	0	0	Lake	0.0163003	13.5881	1.3287	10	613.485		0.292535	0.292535	0.292535	0.292535
10	29	0.0245828	0	0.41466	0.41466	0	Lake	0.0113494	13.5881	2.12529	7	616.77		0.194541	0.195351	0.194541	0.195351
11	29	0.0365919	0	0	0	0	Lake	0.0168927	13.5881	1.4316	10	591.971		0.290461	0.290461	0.290461	0.290461
12	29	0.0319554	0	0.588723	0.588723	0	Lake	0.0147242	13.5881	1.7685	9	611.238		0.244163	0.245609	0.244163	0.245609
13	29	0.0248131	0	2.1504	2.1504	0	Lake	0.0114727	13.5881	1.97614	7	610.141		0.197993	0.202344	0.197993	0.202344
14	29	0.028187	0	0	0	0	Lake	0.0131578	13.5881	1.01025	8	608.004		0.276155	0.276155	0.276155	0.276155
15	29	0.0318791	0	1.56364	1.56364	0	Lake	0.0148095	13.5881	1.21883	9	607.716		0.279065	0.283498	0.279065	0.283498
16	29	0.0285992	0	0	0	0	Lake	0.0133227	13.5881	1.1505	8	600.48		0.268544	0.268544	0.268544	0.268544
17	33	0.0322963	0	0	0	0	Lake	0.014946	13.5881	1.45883	9	602.168		0.267556	0.267556	0.267556	0.267556
18	33	0.0213575	0	0	0	0	Lake	0.00996068	13.5881	1.42475	6	602.369		0.205315	0.205315	0.205315	0.205315
19	33	0.0473614	0	0	0	0	Lake	0.0218188	13.5881	1.20185	13	595.817		0.362881	0.362881	0.362881	0.362881
20	33	0.0336156	0	0	0	0	Lake	0.0154627	13.5881	1.7916	10	646.716		0.251201	0.251201	0.251201	0.251201
21	33	0.0244597	0	0	0	0	Lake	0.0114209	13.5881	1.14064	7	612.909		0.240997	0.240997	0.240997	0.240997
22	33	0.0283793	0	0.569964	0.569964	0	Lake	0.0131423	13.5881	1.60819	8	608.722		0.236659	0.238016	0.236659	0.238016
23	33	0.0283392	0	0	0	0	Lake	0.0131562	13.5881	1.42256	8	608.081		0.24879	0.24879	0.24879	0.24879
24	33	0.0286465	0	0	0	0	Lake	0.0131875	13.5881	2.04169	8	606.633		0.216886	0.216886	0.216886	0.216886
25	33	0.028549	0	0	0	0	Lake	0.0132849	13.5881	1.23412	8	602.187		0.262335	0.262335	0.262335	0.262335
26	33	0.0313796	0	1.10619	1.10619	0	Lake	0.0146031	13.5881	1.11783	9	616.307		0.285564	0.288758	0.285564	0.288758
27	33	0.023795	0	0	0	0	Lake	0.0111156	13.5881	1.13186	7	629.745		0.236704	0.236704	0.236704	0.236704
28	33	0.0176274	0	0	0	0	Lake	0.00826902	13.5881	1.0206	5	604.667		0.192472	0.192472	0.192472	0.192472
29	6	0.0471581	20.2169	0	20.2169	0	Lake	0.0172366	6.18492	0.7545	10	580.162		0.19073	0.19073	0.23906	0.23906
30	6	0.0334636	15.942	1.44928	17.3913	26	Lake	0.0122288	6.18492	1.0008	7	572.418		0.141637	0.144122	0.16897	0.171455
31	6	0.0989589	17.9854	1.88751	19.8729	26	Lake	0.0351518	6.18492	3.48129	21	597.409		0.156647	0.160337	0.191808	0.195498
32	19	0.0143328	5.15464	0	5.15464	0	Lake	0.0202369	24.1264	1.62659	11	543.562		0.209907	0.209907	0.221315	0.221315
33	6	0.0387498	17.4629	0	17.4629	0	Lake	0.0141874	6.18492	0.380048	10	704.85		0.181299	0.181299	0.219657	0.219657
34	25	0.024908	3.44828	0	3.44828	0	Lake	0.0391156	27.2914	0.735812	18	460.175		0.437502	0.437502	0.453127	0.453127
35	25	0.0217827	9.75595	0	9.75595	0	Lake	0.0346147	27.2914	1.08445	15	433.342		0.326192	0.326192	0.361455	0.361455
36	25	0.0201817	2.77778	0	2.77778	0	Lake	0.0322805	15.3854	0.853986	16	495.656		0.238607	0.238607	0.245424	0.245424
37	25	0.0223043	4.98418	0	4.98418	0	Lake	0.0351504	15.3854	1.7204	17	483.636		0.205019	0.205019	0.215773	0.215773
38	25	0.0126046	7.6087	2.17391	9.78261	0	Lake	0.0201764	15.3854	2.28204	18	892.133		0.121282	0.124204	0.131511	0.134433
39	25	0.0153569	9.78736	1.3873	11.1747	0	Lake	0.0246361	15.3854	0.453	11	446.499		0.189579	0.19254	0.210468	0.213429
40	25	0.0127858	3.22581	0	3.22581	0	Lake	0.0204547	15.3854	0.57197	10	488.885		0.171116	0.171116	0.17682	0.17682
41	25	0.0125449	1.23136	0	1.23136	0	Lake	0.0201309	15.3854	0.535533	9	447.074		0.172772	0.172772	0.174926	0.174926
42	25	0.0158118	2.24719	8.98876	11.236	0	Lake	0.025356	15.3854	0.739626	12	473.261		0.183008	0.201541	0.187641	0.206174
43	25	0.0220185	0.777555	3.8555	4.63305	0	Lake	0.0344914	15.3854	1.34925	18	521.869		0.221723	0.230687	0.223531	0.232494
44	25	0.0177738	0	8.19672	8.19672	0	Lake	0.0282731	15.3854	1.52093	17	601.279		0.177301	0.193131	0.177301	0.193131
45	25	0.0156163	0	4.10619	4.10619	0	Lake	0.025081	27.2914	0.884	22	877.159		0.296851	0.309562	0.296851	0.309562
46	25	0.0177104	6.61157	0	6.61157	0	Lake	0.0282283	27.2914	0.861021	17	602.233		0.318737	0.318737	0.341303	0.341303
47	25	0.0313446	13.4718	0	13.4718	0	Lake	0.0281944	15.3854	0.881889	19	673.893		0.292769	0.292769	0.338351	0.338351
48	25	0.0399923	3.84615	0	3.84615	0	Lake	0.0356787	15.3854	1.11651	23	644.643		0.350703	0.350703	0.364731	0.364731
49	25	0.0314912	0.641659	0	0.641659	0	Lake	0.0283294	15.3854	1.27918	17	600.084		0.297199	0.297199	0.299119	0.299119
50	25	0.0386692	0	0	0	0	Lake	0.034707	15.3854	1.72455	19	547.44		0.293652	0.293652	0.293652	0.293652
51	25	0.0299222	0	0	0	0	Lake	0.0271084	15.3854	0.6101	10	368.89		0.359415	0.359415	0.359415	0.359415
52	57	0.00270999	0	0	0	0	Paddy Field	0.0128799	1075.02	1.3208	6	465.842		0.600942	0.600942	0.600942	0.600942
53	57	0.0061369	0	0	0	0	Paddy Field	0.0287553	1075.02	1.07427	11	382.538		0.815761	0.815761	0.815761	0.815761
54	57	0.00593032	0	0	0	0	Paddy Field	0.0278468	1075.02	1.03489	9	323.197		0.839105	0.839105	0.839105	0.839105
55	57	0.00305755	0	11.186	11.186	0	Paddy Field	0.0145049	1075.02	1.298	8	551.536		0.554314	0.554314	0.554314	0.624129
56	57	0.00797839	0	0	0	0	Paddy Field	0.0372597	1075.02	0.9155	18	483.096		0.968906	0.968906	0.968906	0.968906
57	57	0.00582324	0	0	0	0	Paddy Field	0.0274034	1075.02	0.974571	14	510.885		0.881591	0.881591	0.881591	0.881591
58	57	0.00383971	5.0175	0	5.0175	0	Paddy Field	0.0182874	1075.02	0.817625	12	656.188		0.896158	0.943498	0.943498	0.943498
59	120	0.003091	13.2561	1.01413	14.2703	20.9422	Paddy Field	0.0131919	377.07	1.57763	8	606.432		0.351985	0.356149	0.406411	0.410575
60	120	0.00432316	0	1.22551	1.22551	0	Paddy Field	0.0183974	377.07	1.28482	11	597.912		0.520341	0.526797	0.520341	0.526797
61	120	0.00359501	0	0	0	0	Paddy Field	0.0152829	377.07	1.61267	9	588.894		0.425466	0.425466	0.425466	0.425466
62	120	0.00233478	0	2.12275	2.12275	0	Paddy Field	0.0100473	377.07	1.261	6	597.173		0.408353	0.417209	0.408353	0.417209
63	120	0.0155068	0	0	0	0	Paddy Field	0.0150888	377.07	1.7865	9	596.471		0.510849	0.510849	0.510849	0.510849
64	120	0.0035357	0	0	0	0	Paddy Field	0.0151118	377.07	1.283	9	595.563		0.491867	0.491867	0.491867	0.491867
65	120	0.00113166	8.51033	3.37101	11.8813	26.1791	Paddy Field	0.0048781	377.07	2.2565	3	614.994		0.191563	0.198891	0.210063	0.217392
66	120	0.00289338	6.31882	0	6.31882	28.6254	Paddy Field	0.0124458	377.07	1.05236	7	562.438		0.475795	0.475795	0.507887	0.507887
67	120	0.00308624	10.3803	2.3976	12.7779	26.6538	Paddy Field	0.0132441	377.07	1.16419	8	604.041		0.431047	0.442895	0.482346	0.494194
68	120	0.0015659	22.2906	1.76227	24.0529	0	Paddy Field	0.00677244	377.07	1.1385	4	590.63		0.268164	0.274387	0.346871	0.353093
69	120	0.00178266	2.82652	0.910027	3.73655	0	Paddy Field	0.00759971	377.07	2.88135	5	657.92		0.220332	0.222415	0.226801	0.228884
70	120	0.00240822	29.3077	2.85746	32.1651	0	Paddy Field	0.0102851	377.07	1.957	6	583.368		0.22181	0.231154	0.317642	0.326986
71	120	0.00151246	11.4874	7.63679	19.1242	18.6066	Paddy Field	0.00652864	377.07	1.47525	4	612.686		0.25049	0.274143	0.286069	0.309722
72	127	0.0027459	0	4.3639	4.3639	25.4861	Paddy Field	0.011737	377.07	1.64571	7	596.404		0.366208	0.382918	0.366208	0.382918
73	127	0.00313702	0	0	0	25.5319	Paddy Field	0.0134378	377.07	1.27913	8	595.333		0.470694	0.470694	0.470694	0.470694
74	127	0.00315501	5.08535	4.11784	9.20319	25.7529	Paddy Field	0.0135542	377.07	1.0575	8	590.225		0.478362	0.500057	0.505154	0.526849
75	127	0.00472499	0	0	0	25.3553	Paddy Field	0.0200174	377.07	1.39912	12	599.48		0.5101	0.5101	0.5101	0.5101
76	127	0.00308135	0	6.59495	6.59495	24.8434	Paddy Field	0.0130755	377.07	2.02013	8	611.832		0.324234	0.347126	0.324234	0.347126
77	127	0.00347927	0	0.568475	0.568475	25.1333	Paddy Field	0.0148815	377.07	1.25417	9	604.776		0.493113	0.495932	0.493113	0.495932
78	127	0.00431356	0	0.653831	0.653831	0	Paddy Field	0.0183076	377.07	1.43318	11	600.843		0.48509	0.488283	0.48509	0.488283
79	127	0.00427984	0	4.83127	4.83127	0	Paddy Field	0.0182221	377.07	1.27023	11	603.662		0.503569	0.529133	0.503569	0.529133
80	127	0.00469133	0	4.0981	4.0981	0	Paddy Field	0.0199433	377.07	1.23625	12	601.706		0.532329	0.555077	0.532329	0.555077
81	127	0.00391008	0	4.15744	4.15744	0	Paddy Field	0.0166654	377.07	1.32705	10	600.045		0.477945	0.498678	0.477945	0.498678
82	127	0.00253114	0	7.4374	7.4374	0	Paddy Field	0.0108066	377.07	1.89125	6	555.215		0.314945	0.340251	0.314945	0.340251
83	127	0.00290998	0	0	0	0	Paddy Field	0.0124893	377.07	1.22507	7	560.481		0.468071	0.468071	0.468071	0.468071
84	127	0.00334196	0	0	0	0	Paddy Field	0.014251	377.07	1.51819	8	561.366		0.432574	0.432574	0.432574	0.432574
85	181	0.000850326	2.57375	0	2.57375	9.88065	Paddy Field	0.0113384	1483.29	0.774	7	617.369		0.621798	0.621798	0.638224	0.638224
86	181	0.000870686	3.75611	0	3.75611	10.1185	Paddy Field	0.0116114	1483.29	0.745286	7	602.857		0.633353	0.633353	0.658071	0.658071
87	181	0.00109324	1.38794	0	1.38794	9.87113	Paddy Field	0.014564	1483.29	0.666	9	617.964		0.768797	0.768797	0.779618	0.779618
88	181	0.00124283	3.29049	0	3.29049	10.0748	Paddy Field	0.016516	1483.29	0.73485	10	605.472		0.757138	0.757138	0.782899	0.782899
89	181	0.000623283	25.2802	0	25.2802	62.2268	Paddy Field	0.00831909	1483.29	0.939	5	601.028		0.369779	0.369779	0.494888	0.494888
91	181	0.000872521	26.4107	1.61742	28.0281	62.1093	Paddy Field	0.0116247	1483.29	0.825857	7	602.164		0.450236	0.460354	0.615454	0.625572
92	181	0.000889981	39.8964	0	39.8964	63.1182	Paddy Field	0.0118136	1483.29	1.12221	7	592.539		0.319745	0.319745	0.53199	0.53199
93	181	0.000490901	43.1079	0	43.1079	61.2432	Paddy Field	0.00655008	1483.29	1.24087	4	610.68		0.217625	0.217625	0.382523	0.382523
94	181	0.00124904	22.7483	0.795615	23.5439	61.7217	Paddy Field	0.0165031	1483.29	1.0794	10	605.946		0.472196	0.47711	0.612691	0.617605
95	181	0.000721854	0	3.47822	3.47822	16.2368	Paddy Field	0.00964564	1483.29	0.6935	6	622.043		0.593084	0.614457	0.593084	0.614457
96	181	0.0012642	0	0	0	16.959	Paddy Field	0.0167911	1483.29	0.7539	10	595.553		0.776889	0.776889	0.776889	0.776889
97	181	0.00155061	0	0	0	17.2068	Paddy Field	0.0204437	1483.29	0.9745	12	586.977		0.709581	0.709581	0.709581	0.709581
98	181	0.00124915	0	0	0	16.6378	Paddy Field	0.016473	1483.29	1.19535	10	607.053		0.576349	0.576349	0.576349	0.576349
99	181	0.00137232	0	1.56406	1.56406	16.5431	Paddy Field	0.0180173	1483.29	1.3335	11	610.525		0.539443	0.548014	0.539443	0.548014
100	181	0.000114267	71.2378	1.04807	72.2859	88.9106	Paddy Field	0.00153294	1483.29	1.788	1	652.341		0.0360484	0.0374116	0.128709	0.130072
101	18	0.000279709	0	12.564	12.564	0	Foxnut pond	0.0117813	93.2365	0.977571	7	594.163		0.0222356	0.0254307	0.0222356	0.0254307
102	18	0.000480911	0	0	0	0	Foxnut pond	0.0199961	93.2365	1.20988	12	600.117		0.0425312	0.0425312	0.0425312	0.0425312
103	18	0.000388216	0	0.664139	0.664139	0	Foxnut pond	0.0162959	93.2365	0.9132	10	613.652		0.034805	0.0350377	0.034805	0.0350377
104	18	0.000319873	0	5.40641	5.40641	0	Foxnut pond	0.0134557	93.2365	0.95025	8	594.544		0.027434	0.0290019	0.027434	0.0290019
105	18	0.000406319	0	0.319564	0.319564	0	Foxnut pond	0.0169082	93.2365	1.3845	10	591.431		0.0358808	0.0359958	0.0358808	0.0359958
106	18	0.000436231	0	0	0	0	Foxnut pond	0.0182739	93.2365	0.924682	11	601.95		0.0391985	0.0391985	0.0391985	0.0391985
107	18	0.000407924	0	0	0	0	Foxnut pond	0.0170963	93.2365	0.96105	10	584.923		0.0366922	0.0366922	0.0366922	0.0366922
108	18	0.000358036	0	0	0	0	Foxnut pond	0.0150476	93.2365	0.908167	9	598.102		0.0323997	0.0323997	0.0323997	0.0323997
109	18	0.000485481	0	0	0	0	Foxnut pond	0.0203001	93.2365	0.920375	12	591.13		0.0434542	0.0434542	0.0434542	0.0434542
110	18	0.000439975	0	0.617948	0.617948	0	Foxnut pond	0.0183838	93.2365	1.05532	11	598.351		0.0390766	0.0393196	0.0390766	0.0393196
111	18	0.000398147	0	0	0	0	Foxnut pond	0.0166964	93.2365	0.94905	10	598.931		0.0358586	0.0358586	0.0358586	0.0358586
112	18	0.000483306	0	0	0	0	Foxnut pond	0.0202242	93.2365	0.88775	12	593.349		0.0433285	0.0433285	0.0433285	0.0433285
113	18	0.000369694	0	4.55066	4.55066	0	Foxnut pond	0.0152587	93.2365	2.05567	9	589.827		0.0307234	0.0321882	0.0307234	0.0321882
114	18	0.000323371	0	17.0105	17.0105	0	Foxnut pond	0.0135219	93.2365	1.37963	8	591.631		0.0240221	0.0289459	0.0240221	0.0289459
115	18	0.000404483	0	14.5324	14.5324	0	Foxnut pond	0.0167869	93.2365	1.54935	10	595.701		0.0304527	0.0356307	0.0304527	0.0356307
116	18	0.000189124	0	13.0321	13.0321	100	Foxnut pond	0.00793736	93.2365	1.8966	5	629.933		0.014839	0.0170626	0.014839	0.0170626
117	18	0.000356504	7.08197	13.5815	20.6635	100	Foxnut pond	0.014876	93.2365	1.39317	9	605.001		0.0252037	0.0295183	0.0274535	0.0317681
118	18	0.000223315	10.4907	3.50842	13.9992	100	Foxnut pond	0.0093111	93.2365	2.30764	7	751.791		0.0170854	0.0177824	0.0191696	0.0198666
119	18	0.000313989	0	27.2555	27.2555	100	Foxnut pond	0.013026	93.2365	2.0265	8	614.154		0.0201034	0.0276357	0.0201034	0.0276357
120	18	0.000242079	0	50.1328	50.1328	100	Foxnut pond	0.0100964	93.2365	2.1005	6	594.273		0.0107459	0.021549	0.0107459	0.021549
121	18	0.000523841	0	4.61765	4.61765	100	Foxnut pond	0.0212814	93.2365	2.18885	13	610.863		0.0420865	0.044124	0.0420865	0.044124
122	18	0.000526864	0	7.4759	7.4759	100	Foxnut pond	0.0216403	93.2365	1.6665	13	600.731		0.0420114	0.0454059	0.0420114	0.0454059
123	19	0.000397071	0	0.865813	0.865813	0	Foxnut pond	0.0165817	93.2365	1.20375	10	603.075		0.0351352	0.0354421	0.0351352	0.0354421
124	19	0.000400791	0	0	0	0	Foxnut pond	0.0167071	93.2365	1.29975	10	598.549		0.0356375	0.0356375	0.0356375	0.0356375
125	19	0.000467627	0	0	0	0	Foxnut pond	0.0194145	93.2365	1.32187	12	618.096		0.041224	0.041224	0.041224	0.041224
126	19	0.000357266	0	0	0	0	Foxnut pond	0.0149312	93.2365	1.28483	9	602.763		0.0319431	0.0319431	0.0319431	0.0319431
127	19	0.000613867	0	0	0	0	Foxnut pond	0.0250632	93.2365	1.6688	15	598.488		0.0522448	0.0522448	0.0522448	0.0522448
128	19	0.000280079	0	14.867	14.867	0	Foxnut pond	0.0117447	93.2365	1.35321	7	596.016		0.0214725	0.0252223	0.0214725	0.0252223
129	21	0.00123396	0	4.7118	4.7118	0	Foxnut pond	0.0239847	49.4995	2.3021	15	625.398		0.0510272	0.0535503	0.0510272	0.0535503
130	21	0.00142239	0	0	0	0	Foxnut pond	0.0279271	49.4995	1.63474	17	608.729		0.0631401	0.0631401	0.0631401	0.0631401
131	21	0.00100878	0	0	0	0	Foxnut pond	0.0198005	49.4995	2.32	12	606.047		0.0447499	0.0447499	0.0447499	0.0447499
132	21	0.00148255	0	0	0	29.4572	Foxnut pond	0.0294572	49.4995	1.16158	18	611.057		0.0676212	0.0676212	0.0676212	0.0676212
133	21	0.000807105	0	0	0	29.0524	Foxnut pond	0.0161402	49.4995	1.73325	10	619.571		0.037364	0.037364	0.037364	0.037364
134	21	0.00063456	20.5152	5.05351	25.5687	0	Foxnut pond	0.0127875	49.4995	1.6017	10	782.011		0.0222593	0.0237706	0.0283945	0.0299058
135	21	0.000478655	15.3409	9.93444	25.2753	0	Foxnut pond	0.00967219	49.4995	1.84029	7	723.725		0.0169649	0.0192204	0.0204478	0.0227033
136	21	0.000824074	1.08596	4.02425	5.11021	0	Foxnut pond	0.0164812	49.4995	1.69159	11	667.428		0.0362083	0.0377438	0.0366226	0.0381582
137	21	0.000984275	0	2.29947	2.29947	0	Foxnut pond	0.0197168	49.4995	1.33475	12	608.619		0.0446943	0.0457462	0.0446943	0.0457462
138	21	0.00121576	0	0	0	0	Foxnut pond	0.0238604	49.4995	1.92964	14	586.746		0.0539181	0.0539181	0.0539181	0.0539181
139	21	0.000963506	0	0	0	0	Foxnut pond	0.0192221	49.4995	1.57555	11	572.259		0.0443597	0.0443597	0.0443597	0.0443597
140	21	0.000596288	0	5.68791	5.68791	0	Foxnut pond	0.0120254	49.4995	1.64186	7	582.104		0.0265505	0.0281517	0.0265505	0.0281517
141	21	0.000907468	0	0.445107	0.445107	0	Foxnut pond	0.0181946	49.4995	1.398	11	604.573		0.0420769	0.0422651	0.0420769	0.0422651
142	21	0.000835052	0	0	0	0	Foxnut pond	0.0167243	49.4995	1.58505	10	597.933		0.038793	0.038793	0.038793	0.038793
143	21	0.00136286	0	0	0	0	Foxnut pond	0.0263285	49.4995	2.31637	16	607.707		0.0583439	0.0583439	0.0583439	0.0583439
144	21	0.00130387	0	0	0	0	Foxnut pond	0.0259859	49.4995	1.20347	16	615.718		0.0598891	0.0598891	0.0598891	0.0598891
145	34	0.000846847	0	14.7023	14.7023	13.3316	Foxnut pond	0.0166645	77.5495	2.5182	10	600.078		0.0480679	0.0563531	0.0480679	0.0563531
146	34	0.000338305	0	28.1813	28.1813	13.5572	Foxnut pond	0.0067786	77.5495	3.61463	4	590.092		0.0172099	0.0239629	0.0172099	0.0239629
147	34	0.000876128	0	4.90435	4.90435	13.7543	Foxnut pond	0.0171929	77.5495	2.59545	10	581.637		0.0549254	0.0577581	0.0549254	0.0577581
148	34	0.000828044	0	1.09621	1.09621	24.823	Foxnut pond	0.0163309	77.5495	2.43855	10	612.336		0.0549119	0.0555205	0.0549119	0.0555205
149	7	0.000831788	4.57734	0.56216	5.1395	5.20285	Foxnut pond	0.0167834	77.5495	1.05225	10	595.827		0.0573003	0.0576398	0.0600652	0.0604048
150	7	0.000324103	0	11.404	11.404	5.58164	Foxnut pond	0.00656664	77.5495	2.07037	4	609.139		0.0211663	0.0238908	0.0211663	0.0238908
151	7	0.000805204	0	3.15843	3.15843	10.4153	Foxnut pond	0.0156229	77.5495	3.54567	9	576.077		0.0495094	0.0511241	0.0495094	0.0511241
152	7	0.000477154	0	9.41688	9.41688	7.54538	Foxnut pond	0.0096324	77.5495	1.7845	6	622.898		0.0314424	0.0347111	0.0314424	0.0347111
153	7	0.000691978	0	3.03021	3.03021	8.1794	Foxnut pond	0.0139224	77.5495	1.47056	8	574.614		0.0482304	0.0497375	0.0482304	0.0497375
154	7	0.000920591	0	3.52621	3.52621	0	Foxnut pond	0.0184219	77.5495	1.39868	11	597.114		0.062621	0.0649099	0.062621	0.0649099
155	7	0.000832507	0	1.52777	1.52777	0	Foxnut pond	0.016618	77.5495	1.6959	10	601.758		0.0573004	0.0581894	0.0573004	0.0581894
156	7	0.00040742	0	24.1685	24.1685	98.3869	Foxnut pond	0.00819891	77.5495	2.4717	5	609.837		0.0222236	0.0293065	0.0222236	0.0293065
157	7	0.00044561	23.2053	36.895	60.1003	90.2064	Foxnut pond	0.00902064	77.5495	1.60233	6	665.141		0.0130647	0.0251455	0.0206629	0.0327438
158	7	0.000726297	0	5.13755	5.13755	9.60001	Foxnut pond	0.0144906	77.5495	1.97869	8	552.082		0.0480728	0.0506763	0.0480728	0.0506763
159	7	0.00119306	0	0.679283	0.679283	9.58902	Foxnut pond	0.0235202	77.5495	1.70988	13	552.716		0.0793411	0.0798837	0.0793411	0.0798837
160	7	0.000914786	0	2.4007	2.4007	9.67324	Foxnut pond	0.0182514	77.5495	1.57035	10	547.904		0.062298	0.0638303	0.062298	0.0638303
161	150	0.000305419	0	15.695	15.695	21.1182	Foxnut pond	0.0130966	105.793	1.76606	8	610.846		0.0257695	0.030567	0.0257695	0.030567
162	150	0.000179242	14.3171	28.0799	42.397	20.0909	Foxnut pond	0.00778718	105.793	1.3191	5	642.081		0.0106564	0.0158512	0.0133051	0.0184998
163	150	0.0002681	0	23.593	23.593	98.8093	Foxnut pond	0.0115278	105.793	1.77471	7	607.23		0.0206329	0.0270039	0.0206329	0.0270039
164	150	0.000455703	0	1.57524	1.57524	96.6702	Foxnut pond	0.019334	105.793	1.73113	12	620.667		0.0437957	0.0444967	0.0437957	0.0444967
165	150	0.00043157	0	23.8	23.8	18.3903	Foxnut pond	0.0183903	105.793	1.58973	11	598.14		0.0324364	0.0425675	0.0324364	0.0425675
166	150	0.000274457	0	18.8839	18.8839	18.2752	Foxnut pond	0.0116297	105.793	2.98264	7	601.909		0.0216754	0.0267215	0.0216754	0.0267215
167	150	0.000308996	0	7.71314	7.71314	18.2497	Foxnut pond	0.0132725	105.793	1.61756	8	602.751		0.0286531	0.0310479	0.0286531	0.0310479
168	150	0.000238138	0	18.5765	18.5765	0	Foxnut pond	0.0102623	105.793	1.781	6	584.667		0.0196324	0.0241115	0.0196324	0.0241115
169	150	0.000371285	0	0	0	0	Foxnut pond	0.0158047	105.793	1.91475	10	632.722		0.0365318	0.0365318	0.0365318	0.0365318
170	150	0.00046216	0	0	0	0	Foxnut pond	0.0196205	105.793	1.67437	12	611.606		0.0451935	0.0451935	0.0451935	0.0451935
171	150	0.000381015	0	13.6955	13.6955	0	Foxnut pond	0.0163094	105.793	1.52355	10	613.141		0.0327755	0.0379765	0.0327755	0.0379765
172	150	0.000387915	0	13.6169	13.6169	0	Foxnut pond	0.0164482	105.793	2.0697	10	607.968		0.0326752	0.0378259	0.0326752	0.0378259
173	150	0.000341378	0	24.6732	24.6732	42.1079	Foxnut pond	0.0144646	105.793	2.40167	9	622.211		0.0250333	0.0332329	0.0250333	0.0332329
174	150	0.000267128	19.0181	12.7229	31.741	42.1019	Foxnut pond	0.0115348	105.793	1.41281	8	693.555		0.0185496	0.0220071	0.0237178	0.0271753
175	87	0.000305744	0	20.9311	20.9311	52.8059	Foxnut pond	0.0128014	105.793	3.60581	8	624.93		0.022904	0.0289671	0.022904	0.0289671
176	87	7.77009e-05	0	25.0677	25.0677	41.7202	Foxnut pond	0.00339189	105.793	1.63125	2	589.643		0.00607809	0.00811145	0.00607809	0.00811145
177	87	0.000105163	12.6997	5.04126	17.741	36.4954	Foxnut pond	0.00445066	105.793	8.059	3	674.058		0.0083987	0.00891342	0.00969536	0.0102101
178	87	0.000356548	20.9414	0	20.9414	9.16561	Foxnut pond	0.015276	105.793	1.56855	10	654.621		0.0281553	0.0281553	0.0356132	0.0356132
179	87	0.000174148	17.7629	1.63583	19.3987	9.00664	Foxnut pond	0.00750553	105.793	2.4207	5	666.176		0.0142157	0.0145043	0.0173486	0.0176371
180	87	0.00039479	0	6.32453	6.32453	0	Foxnut pond	0.016676	105.793	2.26215	10	599.665		0.0357471	0.0381606	0.0357471	0.0381606
181	87	0.000239278	0	1.22394	1.22394	0	Foxnut pond	0.0101593	105.793	3.2245	6	590.593		0.0231172	0.0234037	0.0231172	0.0234037
182	87	0.00023856	0	5.33299	5.33299	0	Foxnut pond	0.0100613	105.793	3.8965	6	596.345		0.0217529	0.0229783	0.0217529	0.0229783
183	87	0.000357555	0	5.15785	5.15785	0	Foxnut pond	0.015191	105.793	2.11483	9	592.457		0.0332184	0.0350249	0.0332184	0.0350249
184	87	0.000358578	0	0	0	0	Foxnut pond	0.0150629	105.793	2.8565	9	597.495		0.0342263	0.0342263	0.0342263	0.0342263
185	87	0.00031786	0	0.657577	0.657577	0	Foxnut pond	0.0134784	105.793	2.52263	8	593.543		0.0307941	0.0309979	0.0307941	0.0309979
186	87	0.000302841	0	0.688832	0.688832	0	Foxnut pond	0.0127872	105.793	2.97844	8	625.625		0.0290461	0.0292476	0.0290461	0.0292476
187	86	0.000281723	0	0.22837	0.22837	0	Foxnut pond	0.0273497	244.748	0.90875	16	585.016		0.0647372	0.0648854	0.0647372	0.0648854
188	86	0.000430912	0	1.0423	1.0423	0	Foxnut pond	0.0412891	244.748	0.90904	25	605.487		0.0952352	0.0962383	0.0952352	0.0962383
189	86	0.000450598	0	0	0	0	Foxnut pond	0.0433049	244.748	0.800038	26	600.394		0.101342	0.101342	0.101342	0.101342
190	159	0.000292002	0	5.17846	5.17846	0	Foxnut pond	0.028274	244.748	0.968526	19	671.995		0.063379	0.0668403	0.063379	0.0668403
191	159	0.000190603	0	5.58007	5.58007	0	Foxnut pond	0.0186477	244.748	0.926045	11	589.885		0.0422226	0.0447179	0.0422226	0.0447179
192	159	9.863e-05	0	17.3067	17.3067	0	Foxnut pond	0.00971756	244.748	1.06375	6	617.439		0.019462	0.0235351	0.019462	0.0235351
193	159	0.00014977	0	5.28064	5.28064	0	Foxnut pond	0.0147291	244.748	0.825	9	611.034		0.0337012	0.03558	0.0337012	0.03558
194	159	0.000206107	0	10.5222	10.5222	0	Foxnut pond	0.0200085	244.748	1.24313	12	599.745		0.042473	0.0474676	0.042473	0.0474676
195	159	0.000179507	0	0.363135	0.363135	0	Foxnut pond	0.0174052	244.748	1.49686	11	631.996		0.0410734	0.0412231	0.0410734	0.0412231
196	159	0.000235352	0	0.361146	0.361146	0	Foxnut pond	0.0228212	244.748	1.13914	14	613.464		0.0538598	0.054055	0.0538598	0.054055
197	159	0.000203819	0	0	0	0	Foxnut pond	0.0197124	244.748	1.44663	12	608.753		0.0465267	0.0465267	0.0465267	0.0465267
198	159	0.000178404	0	0	0	0	Foxnut pond	0.0174526	244.748	0.99465	10	572.979		0.0418467	0.0418467	0.0418467	0.0418467
199	159	0.00023431	0	0	0	0	Foxnut pond	0.0227586	244.748	1.06993	14	615.152		0.0540317	0.0540317	0.0540317	0.0540317
200	159	0.000246631	0	3.0047	3.0047	0	Foxnut pond	0.0239457	244.748	1.0333	15	626.418		0.0551112	0.0568185	0.0551112	0.0568185
201	159	0.000200141	0	0	0	0	Foxnut pond	0.0195095	244.748	1.06862	12	615.084		0.0465475	0.0465475	0.0465475	0.0465475
202	159	0.000201187	0	0	0	0	Foxnut pond	0.0196601	244.748	0.936875	12	610.372		0.0470687	0.0470687	0.0470687	0.0470687
203	159	0.000202837	0	2.08633	2.08633	0	Foxnut pond	0.0197569	244.748	1.09375	12	607.381		0.0461047	0.0470871	0.0461047	0.0470871
204	163	0.000185043	0	0	0	0	Foxnut pond	0.0181389	244.748	0.846818	11	606.432		0.0436162	0.0436162	0.0436162	0.0436162
205	163	0.000266881	0	0.512396	0.512396	0	Foxnut pond	0.0258786	244.748	1.00434	16	618.271		0.0609832	0.0612972	0.0609832	0.0612972
206	163	0.000192808	0	0.829718	0.829718	0	Foxnut pond	0.0187825	244.748	1.14375	12	638.892		0.0444013	0.0447728	0.0444013	0.0447728
207	223	0.000184038	0	0.736713	0.736713	0	Foxnut pond	0.0180205	244.748	0.912545	11	610.414		0.0429459	0.0432647	0.0429459	0.0432647
208	223	0.000170128	0	0	0	0	Foxnut pond	0.0165627	244.748	1.33425	10	603.766		0.0394469	0.0394469	0.0394469	0.0394469
209	223	0.000115885	0	0	0	0	Foxnut pond	0.0113926	244.748	1.09757	7	614.432		0.0275064	0.0275064	0.0275064	0.0275064
210	223	0.000234203	0	0	0	0	Foxnut pond	0.0228701	244.748	0.836143	14	612.153		0.0546991	0.0546991	0.0546991	0.0546991
211	223	0.000170956	0	0	0	0	Foxnut pond	0.0166424	244.748	1.33125	10	600.875		0.0396336	0.0396336	0.0396336	0.0396336
212	223	0.000180141	0	0	0	0	Foxnut pond	0.0176603	244.748	0.863864	11	622.867		0.0424716	0.0424716	0.0424716	0.0424716
213	223	0.000166269	0	0	0	0	Foxnut pond	0.0163045	244.748	0.9201	10	613.329		0.0392252	0.0392252	0.0392252	0.0392252
214	223	0.000151029	0	0	0	0	Foxnut pond	0.014797	244.748	1.07267	9	608.232		0.0355544	0.0355544	0.0355544	0.0355544
215	223	0.000165593	0	0	0	0	Foxnut pond	0.0162245	244.748	0.9759	10	616.353		0.0389865	0.0389865	0.0389865	0.0389865
216	223	0.000179948	0	0	0	0	Foxnut pond	0.0175859	244.748	1.04345	11	625.5		0.0421069	0.0421069	0.0421069	0.0421069
217	35	0.000244591	0	16.7862	16.7862	0	Foxnut pond	0.00815762	99.1579	2.5494	5	612.924		0.0190067	0.0228408	0.0190067	0.0228408
218	35	0.000398946	0	8.83396	8.83396	0	Foxnut pond	0.013359	99.1579	1.26319	8	598.848		0.0343477	0.037676	0.0343477	0.037676
219	35	0.000148582	0	1.82153	1.82153	0	Foxnut pond	0.00501728	99.1579	1.7125	3	597.933		0.0141087	0.0143705	0.0141087	0.0143705
220	35	0.000398051	0	0	0	0	Foxnut pond	0.0133192	99.1579	1.32131	8	600.638		0.0375135	0.0375135	0.0375135	0.0375135
221	35	0.000740056	0	1.27058	1.27058	0	Foxnut pond	0.0242319	99.1579	1.59581	16	660.287		0.0648552	0.0656898	0.0648552	0.0656898
222	35	0.000378448	0	1.93598	1.93598	0	Foxnut pond	0.012655	99.1579	1.44112	8	632.16		0.0349116	0.0356008	0.0349116	0.0356008
223	35	0.000402002	0	0.986572	0.986572	0	Foxnut pond	0.0134159	99.1579	1.50506	8	596.307		0.0372346	0.0376056	0.0372346	0.0376056
224	35	0.000509109	0	1.18968	1.18968	0	Foxnut pond	0.0168641	99.1579	1.62885	10	592.974		0.0460916	0.0466465	0.0460916	0.0466465
225	35	0.000605784	0	0	0	0	Foxnut pond	0.0199511	99.1579	1.65725	12	601.471		0.05463	0.05463	0.05463	0.05463
226	35	0.000352356	0	11.1457	11.1457	0	Foxnut pond	0.0117244	99.1579	1.96843	7	597.043		0.029047	0.0326906	0.029047	0.0326906
227	35	0.000400228	0	9.14381	9.14381	0	Foxnut pond	0.0134053	99.1579	1.2405	8	596.781		0.0343652	0.0378237	0.0343652	0.0378237
228	35	0.00034826	0	2.96316	2.96316	0	Foxnut pond	0.0116476	99.1579	1.55079	7	600.981		0.0318061	0.0327774	0.0318061	0.0327774
229	35	0.000605481	0	0	0	0	Foxnut pond	0.0201335	99.1579	1.17875	12	596.02		0.0560702	0.0560702	0.0560702	0.0560702
230	35	0.00045645	0	0	0	0	Foxnut pond	0.015189	99.1579	1.5155	9	592.533		0.0423554	0.0423554	0.0423554	0.0423554
